# Supplementary material for: Niclosamide Revitalizes Sorafenib through Insulin-like Growth Factor 1 Receptor (IGF-1R)/Stemness and Metabolic Changes in Hepatocellular Carcinoma
Source: Cancers (Basel). 2023 Feb 1;15(3):931. doi: 10.3390/cancers15030931 (PMC9913083; doi:10.3390/cancers15030931)
Supplement: Supplementary file 1 [file cancers-15-00931-s001.zip]

Archive with 1 entries (1 files):
- cancers-2143598-supplementary/20230201_1720am_cancers-2143598-supplementary.pdf
